# Supplementary material for: Identification and characterization of methylation-mediated transcriptional dysregulation dictate methylation roles in preeclampsia
Source: Hum Genomics. 2020 Jan 30;14:5. doi: 10.1186/s40246-020-0256-9 (PMC6993410; doi:10.1186/s40246-020-0256-9)
Supplement: Supplementary file 2 — Additional file 2: Table S1. Experimentally verified PE-associated genes. [file 40246_2020_256_MOESM2_ESM.xlsx]

## Sheet: Sheet1
Table S1: Experimentally verified PE-associated genes.
Gene	PMID	Sample
IL1RN	12044341	blood
CSF1	14634568
ESR1	17510501
APOA1	19756160	placentas
GATA1	21075447	peripheral blood mononuclear cells
GATA4	21093846
MUC5B	21537405	peripheral blood
CDX1	22552323	placentas
ATF3	23989136
STAT1	24448373
TGFA	25589361	placentas
EGFR	25589361	blood
STAT3	25752465	placentas
IL6ST	25981845
MTF1	26105443	Placenta and serum
NDRG1	28292472	placentas
CYP11A1	29163791	Trophoblastic cell
SP1	29273682	human endometrial stromal cells
PDPN	30384554
HNF4A	31098302	mice and human
TFAP2A	31701656	human trophoblastHTR8/SVneo cells
HNF1A	31825269
